# Supplementary material for: MiR-223 Exclusively Impairs In Vitro Tumor Growth through IGF1R Modulation in Rhabdomyosarcoma of Adolescents and Young Adults
Source: Int J Mol Sci. 2022 Nov 13;23(22):13989. doi: 10.3390/ijms232213989 (PMC9695828; doi:10.3390/ijms232213989)
Supplement: Supplementary file 1 [file ijms-23-13989-s001.zip]

Archive with 1 entries (1 files):
- ijms-1875956-supplementary.pdf
